# Supplementary material for: Profiles and integration of the gut microbiome and fecal metabolites in severe intrahepatic cholestasis of pregnancy
Source: BMC Microbiol. 2023 Oct 3;23:282. doi: 10.1186/s12866-023-02983-x (PMC10546765; doi:10.1186/s12866-023-02983-x)
Supplement: Supplementary file 6 — Additional file file 6: Table S1. Differential bacteria at genus level among groups of control, mild ICP and severe ICP [file 12866_2023_2983_MOESM6_ESM.xlsx]

## Sheet: 工作表1
Table S1 Differential bacteria at genus level among groups of control, mild ICP and severe ICP.
ID	L01	L02	L03	L04	L05	L06	L07	L08	L09	L10	L11	L12	L13	L14	L15	L16	L17	L18	L21	L22	H01	H02	H03	H04	H05	H06	H07	H08	H09	H10	H11	H12	H13	H14	H15	H16	H17	H18	H19	H20	N01	N02	N03	N04	N05	N06	N07	N08	N09
[Eubacterium] coprostanoligenes group	0	0	0	0	0	0	0	0	0	0	0	0	0	0	0	0	0	0	0	0	0	0	0	0	0	0	0	0	0	0	0	0	0	0	0	0	0	0	0	0	0	0	0.00374787	0	0.0116779	0	0.00898144	0.0268199	0.00120316
Ruminococcaceae UCG-014	0	0	0	0	0	0	0	0	0	0	0	0	0	0	0	0	0	0	0	0	0	0	0	0	0	0	0	0	0	0	0	0	0	0	0	0	0	0	0	0	0	0.008553	0.00159001	0	0.012449	0	0.00276352	0.0154789	0
Acinetobacter	0.00851265	0	0	0	0	0	0.00390094	0.000546971	0.00460971	0	0	0.000504032	0	0	0	0	0.00241954	0.000711153	0	0.00634799	0	0	0	0	0	0	0	0	0	0	0	0	0	0	0	0	0	0	0	0	0	0	0	0	0	0	0	0	0
[Eubacterium] ventriosum group	0.00173406	0	0.00585162	0	0.00904605	0	0.000413736	0.00724737	0	0.00357862	0.0105697	0.00134409	0	0	0	0.00547945	0	0.00320019	0.00374101	0.0025969	0	0	0	0	0	0	0	0	0	0	0	0	0	0	0	0	0	0	0	0	0.00194443	0	0	0	0	0.00395344	0.00730359	0	0
Roseburia	0.0448491	0.0215867	0.0859979	0.00460547	0.0196546	0.0258628	0.0419055	0	0.00872772	0.00514426	0.00152275	0.00638441	0	0.0196723	0.0131209	0.173716	0.000562683	0.0145786	0.0608153	0.0296239	0.0111654	0	0	0	0.0381125	0.059375	0	0.0191636	0	0	0	0	0	0.0052943	0.0123267	0	0.00594952	0	0	0.0177903	0.0206987	0.032249	0.00340715	0.0354347	0	0.0479903	0.00414528	0.0122605	0.0398762
Escherichia-Shigella	0.130054	0.0195828	0.0556949	0.0141234	0.0720395	0.0604619	0.000709262	0.0219472	0.0064536	0.023261	0.0183626	0.000504032	0.00146221	0.54776	0.0281162	0.00196918	0.0211569	0.000711153	0.00767386	0.00952198	0.407537	0.14548	0.389894	0.136789	0.0407441	0.0734375	0.133299	0.0892797	0.147385	0	0.0956881	0.536939	0.72169	0.00498287	0.049923	0.00120757	0.0169849	0	0.465208	0.00187266	0.0141755	0.0619742	0.0105622	0	0.0829569	0.0018669	0.0692854	0.00199234	0.0251805
[Eubacterium] eligens group	0.00212816	0	0	0	0	0.00821728	0.00490573	0.00834131	0	0.00816372	0	0.00655242	0.0126212	0	0	0.00299658	0	0.0113785	0	0	0	0	0	0	0	0	0	0	0	0	0	0	0	0	0	0	0	0	0	0	0	0.00602916	0	0	0.0106864	0	0	0	0
Lachnoclostridium	0.00449279	0.0188542	0.014838	0.0237949	0.0106908	0.00657383	0	0.0241351	0.00245851	0.00190114	0.0034038	0.00126008	0.0121595	0.00730049	0.027179	0.0111301	0.00652712	0.00699301	0.00805755	0	0.0231449	0.0133519	0.0254777	0.000813008	0.00444646	0.0820312	0.0244728	0.031789	0.0020273	0.00506169	0.0527171	0.00528206	0.0179194	0.00171286	0.0106317	0.0162351	0.00921217	0.00169892	0.0784792	0.0395599	0.00671141	0	0	0.00930823	0	0.0129585	0	0	0.00180474
Ruminococcus 1	0	0	0	0	0.00238487	0	0.00130031	0	0	0	0.000268721	0	0.00146221	0	0	0.000342466	0	0.00651891	0.00422062	0.0171203	0	0	0	0	0	0	0	0	0	0	0	0	0	0	0	0	0	0	0	0	0.000439064	0	0	0	0	0.0301999	0	0	0
Ruminococcaceae NK4A214 group	0.00362576	0	0	0	0	0.0037194	0.00130031	0	0	0	0.00188105	0	0	0	0	0	0	0	0.00479616	0.00250072	0	0	0	0	0	0	0	0	0	0	0	0	0	0	0	0	0	0	0	0	0.000250894	0.00659002	0.00999432	0	0.00132202	0	0	0	0
[Eubacterium] hallii group	0	0	0.0115987	0.0273258	0.00370066	0	0.0164903	0.00608505	0.00362631	0.0104004	0.0196166	0.0115087	0	0.000613018	0	0.00205479	0.000731488	0	0.00527578	0.0062518	0.00535008	0.00778859	0.00484076	0	0	0	0	0	0	0	0	0	0	0	0.0114022	0.00791628	0	0	0.00724181	0	0.0116038	0.0114975	0.0432709	0.00370214	0.0038559	0.00285526	0.00227004	0.0206897	0
[Ruminococcus] gnavus group	0.00843383	0.0266873	0.0103448	0.0503531	0.00328947	0.0237004	0	0.00492274	0.0263061	0	0.0013436	0.0031082	0.0341696	0.00356665	0.0156647	0	0.00759622	0	0.00930456	0	0.018609	0.00268892	0.036603	0.291938	0.0147913	0.0210938	0	0.00969451	0.292945	0	0.0564087	0.000704275	0.0143106	0	0.0302003	0	0.0019192	0.0628598	0.0273929	0	0.00357524	0	0	0	0	0.0117505	0	0	0.00945342
Granulicatella	0.00102467	0.00136625	0	0.00184219	0	0	0	0	0.0207744	0.00100649	0	0.00100807	0	0	0.015397	0.000342466	0.00140671	0	0	0	0.00290765	0	0.00645435	0	0	0	0	0	0	0	0	0	0.00230214	0	0	0	0	0.000755073	0.00338476	0	0	0	0	0	0	0	0	0	0
Coprococcus 1	0	0	0	0	0	0	0.000591051	0.000546971	0.00159803	0	0.00358295	0.0031082	0	0	0	0.00188356	0.000618951	0	0.00163069	0	0	0	0	0	0	0	0	0	0	0	0	0	0	0	0	0	0	0	0	0	0.0010663	0	0.00227144	0.00137508	0	0	0.00256613	0	0
Fusicatenibacter	0.00709388	0.0101102	0.00177638	0	0.00518092	0.00899576	0.01123	0.00847805	0	0.00905838	0.00743461	0.0275538	0	0.00685466	0	0.00402397	0	0.00829679	0.0156355	0.0104838	0.0117469	0.00194715	0.00246284	0	0.00807622	0	0	0.00270544	0	0.000843615	0	0	0	0.00794145	0.0283513	0	0.00163132	0	0.0030699	0.00421348	0.0121683	0.0196298	0.00919932	0.00613497	0.00749146	0.00516143	0.0105606	0	0.00240632
Tyzzerella 3	0.000788208	0.0418982	0	0	0	0	0	0	0.00393362	0	0.000447868	0.00588038	0	0	0	0.00222603	0.000225073	0.00485955	0.0131415	0	0	0	0	0	0	0	0	0	0	0	0	0	0	0	0	0	0	0	0	0	0.0080286	0	0	0	0.00627961	0.00395344	0.00444137	0	0
Veillonella	0.00212816	0	0	0	0	0.00657383	0	0	0.0021512	0	0	0	0	0	0	0	0	0.00355577	0	0.00173127	0	0.00417246	0.00619957	0.00284553	0.00217786	0.0625	0	0.031789	0.0103392	0	0	0	0	0	0	0	0	0	0.00401448	0	0	0	0	0	0	0	0	0	0
Ruminococcaceae UCG-002	0.00646331	0	0.0204807	0	0	0.0076983	0.00526036	0	0.000614628	0.0118542	0.00806163	0	0.000846545	0	0.000937207	0	0	0.00770416	0.0117026	0.0223141	0	0.000741771	0.000254777	0	0.0129764	0	0	0	0	0.00611621	0	0.0076766	0	0.00700716	0	0.0150275	0.00374244	0	0.000472292	0.00561798	0	0.008553	0.00601931	0.0081447	0.0873637	0.00263562	0.041058	0.029272	0
Faecalibacterium	0.308268	0.0497313	0.00752351	0	0.0105263	0.0884872	0.206041	0.319841	0.0706208	0.0780586	0.0391437	0.227991	0.00330922	0.0791351	0.0101754	0.30351	0.00602071	0.525187	0.0413429	0.218717	0.00546639	0.411219	0.0108705	0.000406504	0.0700544	0.0296875	0	0.0391162	0	0.366867	0	0.0303542	0	0.221738	0.040832	0.50852	0.154688	0	0.0256612	0.0814607	0.0829204	0.358245	0.0252129	0.292363	0.0558555	0.163079	0.191473	0.11295	0.291509
Dialister	0	0	0	0	0	0	0	0	0	0	0	0	0	0	0	0	0	0	0	0	0.0697837	0.0619379	0.0334607	0	0	0	0	0	0	0	0	0.00471864	0	0	0.0106317	0	0.00028788	0	0.0299118	0.0866105	0.330051	0	0	0.373704	0	0	0	0	0
Akkermansia	0	0	0.000835946	0	0.260937	0	0.000472841	0	0.00043024	0.013979	0	0	0	0	0.0111126	0	0.000168805	0.00320019	0	0	0	0	0	0	0.00562613	0	0.640198	0	0	0.000949067	0	0	0	0	0	0	0.00230304	0	0	0.0702247	0	0	0	0	0	0	0	0	0
[Clostridium] innocuum group	0	0.000728664	0	0.000921093	0.00287829	0	0	0	0	0	0	0	0	0.000278645	0.000937207	0	0.000562683	0	0	0	0	0	0.00059448	0	0.000453721	0	0.00546733	0	0	0	0	0	0.00255102	0.000934288	0	0	0	0.072487	0.000629723	0	0	0	0	0	0	0	0	0	0
Coprococcus 3	0.0419327	0.00874397	0	0	0	0	0.00703351	0.00266648	0.00755993	0.00123015	0.0034038	0.0277218	0	0.0141551	0.00843486	0.010274	0.0843462	0.00628185	0.00815348	0.00875253	0.00976971	0.00426518	0	0	0.00798548	0	0	0.00991996	0	0.00622166	0.00516834	0	0.0003111	0.00778574	0	0	0.00172728	0	0	0.00351124	0.00765226	0.0103758	0.0155593	0.00232706	0	0	0.00217134	0	0
Adlercreutzia	0	0	0.00208986	0	0	0	0.00183226	0	0	0	0	0	0.00107742	0	0	0.00222603	0	0.00414839	0	0.00269309	0	0	0	0	0	0	0	0	0	0	0	0	0	0	0	0	0	0	0	0	0.000815405	0.00126192	0	0	0	0	0.00552704	0.00720306	0
Lachnospiraceae NK4A136 group	0.0037834	0	0.00804598	0	0	0	0.0348129	0	0.000921942	0.011966	0.0064493	0	0	0	0.00254385	0.0124144	0	0.0263127	0.0098801	0.00663653	0	0.000370885	0.000764331	0	0.00607986	0	0	0	0	0.0376463	0	0	0	0.00981003	0.00909091	0.0046961	0.00163132	0	0.00133816	0.0184925	0	0.0021032	0.00942646	0	0.0152033	0.0360202	0.013028	0.00214559	0.00300791
Collinsella	0.00961614	0	0	0.0360761	0	0.00856327	0.0199184	0	0.00460971	0.0693357	0	0	0.0066954	0	0.0906413	0.0111301	0.0639208	0	0.00748201	0.0134654	0	0.0210478	0.0180892	0	0	0	0	0	0	0.00295265	0.015505	0	0	0	0.26379	0.0152959	0	0	0.0161366	0.019897	0.00922035	0.0119181	0.0101079	0.0442141	0.0245676	0.00625961	0.00602053	0.187126	0.021485
Ruminococcaceae UCG-00	0	0	0	0	0.00419408	0	0.00271884	0	0	0	0	0	0	0	0.00133887	0	0	0	0.00594724	0.00528999	0	0	0	0	0	0	0	0	0	0	0	0	0	0	0	0	0	0	0	0	0	0.01318	0	0	0.00716096	0	0.0100671	0.0010728	0
Coprococcus 2	0	0.00163949	0	0	0	0	0	0	0	0.0247148	0	0	0	0	0.0349444	0.00325342	0	0.0132749	0	0	0	0	0	0	0	0	0	0	0	0	0	0	0	0	0	0	0	0	0	0	0	0	0	0	0.0256693	0	0	0.00260536	0
[Eubacterium] ruminantium group	0	0	0	0	0	0	0.00992967	0	0	0.00559159	0	0	0	0	0	0.000428082	0	0.00201493	0.0183213	0.001058	0	0	0	0	0	0	0	0	0	0	0	0	0	0	0	0	0	0	0	0	0	0	0	0	0.00187287	0	0	0.00275862	0
Lachnospiraceae FCS020 group	0	0	0	0	0	0	0	0	0	0.00201297	0	0.00453629	0	0	0	0.00342466	0	0.0055707	0	0.000673271	0	0	0	0	0	0	0	0	0	0	0	0	0	0	0	0	0	0	0	0	0	0	0.000681431	0	0	0	0.00217134	0	0.00249227
Ruminococcus 2	0.000551746	0	0	0	0	0	0.000591051	0	0	0	0	0	0	0	0.00736377	0	0.000956561	0	0.0298321	0.00307781	0	0	0	0	0.0350272	0	0	0	0	0	0	0	0	0.0137029	0.0120185	0.0923118	0	0	0.000787154	0	0.00137992	0	0.00556502	0	0.00705079	0	0.0677063	0.0105747	0.00799244
Erysipelatoclostridium	0	0	0	0.0176543	0.00616776	0.000432489	0.00189137	0.00129906	0.000614628	0	0.000716589	0	0	0.00178333	0	0	0.00686473	0	0.000383693	0	0	0	0	0.00257453	0.0170599	0.003125	0.00859151	0.00326908	0.0111502	0	0.0611341	0.00267624	0.0472872	0	0.000308166	0.00241514	0.00355052	0.0857008	0	0	0	0.00406618	0	0	0	0	0.0189499	0.00091954	0
Butyricicoccus	0.0210452	0.0194918	0.00689655	0.00276328	0.000822368	0.0185105	0.0034872	0.0108711	0.0333128	0	0	0.00823253	0.00415576	0.00144895	0.00321328	0.00128425	0	0.00355577	0.00940048	0.0428008	0.0131426	0.0043579	0.00832272	0	0.00508167	0	0	0	0	0.00358536	0.0138807	0	0	0.0208658	0.0252696	0.00818462	0.0102677	0.000283152	0.00582494	0	0.00545694	0	0.00352073	0	0.00275421	0.00691852	0	0	0.00446889
[truncated: 15 more columns]
