# Supplementary material for: Profiles and integration of the gut microbiome and fecal metabolites in severe intrahepatic cholestasis of pregnancy
Source: BMC Microbiol. 2023 Oct 3;23:282. doi: 10.1186/s12866-023-02983-x (PMC10546765; doi:10.1186/s12866-023-02983-x)
Supplement: Supplementary file 7 — Additional file file 7: Table S2. Key differential KEGG Orthologies among groups of control, mild ICP and severe ICP [file 12866_2023_2983_MOESM7_ESM.xlsx]

## Sheet: Sheet1
Table S2 Key differential KEGG Orthologies among groups of control, mild ICP and severe ICP.
(Formal permissions from KEGG was gained and the following articles were referenced as adapting KEGG database: [1] Kanehisa M, Goto S. KEGG: kyoto encyclopedia of genes and genomes. Nucleic Acids Res. 2000 Jan 1;28(1):27-30. doi: 10.1093/nar/28.1.27. PMID: 10592173; PMCID: PMC102409. [2] Kanehisa M. Toward understanding the origin and evolution of cellular organisms. Protein Sci. 2019 Nov;28(11):…	Control(Ave)	Mild ICP (Ave)	Severe ICP (Ave)	Severe ICP vs Control (FDR)	Mild ICP vs Control (FDR)	Severe ICP vs Mild ICP (FDR)
K00076	594.515	1442.57	1473.74	0.0142	0.4277	0.6267
K01442	5534.77	4855.53	7547.22	0.0213	0.5375	0.015
K15868	0	0	6.4	0.033	NA	0.0526
K15871	0	0	6.4	0.033	NA	0.0526
K15869	0	0	12.8	0.033	NA	0.0526
K15870	9.65	20.9	38.35	0.0467	0.4048	0.3972
K15872	0	0	6.4	0.033	NA	0.0526
K15873	63.95	59.7	381.2	0.0689	0.8687	0.0654
K15874	0	0	6.4	0.033	NA	0.0526
(Formal permissions from KEGG was gained and the following articles were referenced as adapting KEGG database: [1] Kanehisa M, Goto S. KEGG: kyoto encyclopedia of genes and genomes. Nucleic Acids Res. 2000 Jan 1;28(1):27-30. doi: 10.1093/nar/28.1.27. PMID: 10592173; PMCID: PMC102409. [2] Kanehisa M. Toward understanding the origin and evolution of cellular organisms. Protein Sci. 2019 Nov;28(11):…
